# Supplementary material for: Adjustment of Cell-Type Composition Minimizes Systematic Bias in Blood DNA Methylation Profiles Derived by DNA Collection Protocols
Source: PLoS One. 2016 Jan 22;11(1):e0147519. doi: 10.1371/journal.pone.0147519 (PMC4723336; doi:10.1371/journal.pone.0147519)
Supplement: S3 Table — (XLSX) [file pone.0147519.s012.xlsx]

## Sheet: Table S3
S3 Table. Sample allocation of HM450 array in Experiment 2.
Sample	Individual	Condition	Position	Chip ID	Batch
CL1	CL	Ctrl1	R01C01	9721365084	Batch 1
CL2		Ctrl2	R02C01
CL3		TMM	R03C01
CL4		BBJ	R04C01
CL5		JPHC	R05C01
CL6		Hisayama	R06C01
CN1	CN	Ctrl1	R01C02
CN2		Ctrl2	R02C02
CN3		TMM	R03C02
CN4		BBJ	R04C02
CN5		JPHC	R05C02
CN6		Hisayama	R06C02
CO1	CO	Ctrl1	R01C01	9721365086
CO2		Ctrl2	R02C01
CO3		TMM	R03C01
CO4		BBJ	R04C01
CO5		JPHC	R05C01
CO6		Hisayama	R06C01
CP1	CP	Ctrl1	R01C02
CP2		Ctrl2	R02C02
CP3		TMM	R03C02
CP4		BBJ	R04C02
CP5		JPHC	R05C02
CP6		Hisayama	R06C02
CQ1	CQ	Ctrl1	R01C01	9721365111
CQ2		Ctrl2	R02C01
CQ3		TMM	R03C01
CQ4		BBJ	R04C01
CQ5		JPHC	R05C01
CQ6		Hisayama	R06C01
CR1	CR	Ctrl1	R01C02
CR2		Ctrl2	R02C02
CR3		TMM	R03C02
CR4		BBJ	R04C02
CR5		JPHC	R05C02
CR6		Hisayama	R06C02
CS1	CS	Ctrl1	R01C01	9721365117
CS2		Ctrl2	R02C01
CS3		TMM	R03C01
CS4		BBJ	R04C01
CS5		JPHC	R05C01
CS6		Hisayama	R06C01
CT1	CT	Ctrl1	R01C02
CT2		Ctrl2	R02C02
CT3		TMM	R03C02
CT4		BBJ	R04C02
CT5		JPHC	R05C02
CT6		Hisayama	R06C02
CU1	CU	Ctrl1	R01C01	9721365121
CU2		Ctrl2	R02C01
CU3		TMM	R03C01
CU4		BBJ	R04C01
CU5		JPHC	R05C01
CU6		Hisayama	R06C01
CV1	CV	Ctrl1	R01C02
CV2		Ctrl2	R02C02
CV3		TMM	R03C02
CV4		BBJ	R04C02
CV5		JPHC	R05C02
CV6		Hisayama	R06C02
CW1	CW	Ctrl1	R01C01	9721365128
CW2		Ctrl2	R02C01
CW3		TMM	R03C01
CW4		BBJ	R04C01
CW5		JPHC	R05C01
CW6		Hisayama	R06C01
CX1	CX	Ctrl1	R01C02
CX2		Ctrl2	R02C02
CX3		TMM	R03C02
CX4		BBJ	R04C02
CX5		JPHC	R05C02
CX6		Hisayama	R06C02
CY1	CY	Ctrl1	R01C01	9721365160
CY2		Ctrl2	R02C01
CY3		TMM	R03C01
CY4		BBJ	R04C01
CY5		JPHC	R05C01
CY6		Hisayama	R06C01
CZ1	CZ	Ctrl1	R01C02
CZ2		Ctrl2	R02C02
CZ3		TMM	R03C02
CZ4		BBJ	R04C02
CZ5		JPHC	R05C02
CZ6		Hisayama	R06C02
DC1	DC	Ctrl1	R01C01	9721365172
DC2		Ctrl2	R02C01
DC3		TMM	R03C01
DC4		BBJ	R04C01
DC5		JPHC	R05C01
DC6		Hisayama	R06C01
DD1	DD	Ctrl1	R01C02
DD2		Ctrl2	R02C02
DD3		TMM	R03C02
DD4		BBJ	R04C02
DD5		JPHC	R05C02
DD6		Hisayama	R06C02
