# Supplementary material for: Adjustment of Cell-Type Composition Minimizes Systematic Bias in Blood DNA Methylation Profiles Derived by DNA Collection Protocols
Source: PLoS One. 2016 Jan 22;11(1):e0147519. doi: 10.1371/journal.pone.0147519 (PMC4723336; doi:10.1371/journal.pone.0147519)
Supplement: S4 Table — (XLSX) [file pone.0147519.s013.xlsx]

## Sheet: Table S4
S4 Table. Purity and quantity of DNA and quality of beads arrays in Experiment 1.
	Protocol
	Ctrl1	Ctrl2	4°C-24h
DNA conc. (ng/µL)	78.6 ± 36.8	76.0 ± 31.0	79.4 ± 25.3
OD260/280	2.03 ± 0.13	2.06 ± 0.16	2.02 ± 0.08
Number of good probes of bead arrays (P-value < 10-16)	473,332 ± 214	473,313 ± 237	473,076 ± 739
Mean ± SD (N=16)
