# Supplementary material for: Adjustment of Cell-Type Composition Minimizes Systematic Bias in Blood DNA Methylation Profiles Derived by DNA Collection Protocols
Source: PLoS One. 2016 Jan 22;11(1):e0147519. doi: 10.1371/journal.pone.0147519 (PMC4723336; doi:10.1371/journal.pone.0147519)
Supplement: S5 Table — (XLSX) [file pone.0147519.s014.xlsx]

## Sheet: Table S5
S5 Table. Purity and quantity of DNA and quality of beads arrays in Experiment 2.
	Protocol
	Ctrl1	Ctrl2	TMM	BBJ	Hisayama	JPHC
DNA conc. (ng/µL)	31.0 ± 7.2	35.9 ± 9.7	140.1 ± 47.6	70.6 ± 6.0	88.8 ± 34.3	298.7 ± 190.3
OD260/280	1.91 ± 0.05	1.93 ± 0.03	1.83 ± 0.01	1.91 ± 0.02	2.00 ± 0.11	1.87 ± 0.02
Number of good probes of bead arrays (P-value < 10-16)	473,412 ± 340	473,436 ± 302	473,465 ± 131	473,454 ± 172	473,367 ± 237	473,460 ± 155
Mean ± SD (N=16)
